# Supplementary material for: SNX8 enables lysosome reformation and reverses lysosomal storage disorder
Source: Nat Commun. 2024 Mar 22;15:2553. doi: 10.1038/s41467-024-46705-x (PMC10959956; doi:10.1038/s41467-024-46705-x)
Supplement: Supplementary file 4 — Source Data [file 41467_2024_46705_MOESM4_ESM.zip]

Archive with 1 entries (1 files):
- NCOMMS-22-45911C_Source Data_.xlsx
