# Supplementary material for: SNX8 enables lysosome reformation and reverses lysosomal storage disorder
Source: Nat Commun. 2024 Mar 22;15:2553. doi: 10.1038/s41467-024-46705-x (PMC10959956; doi:10.1038/s41467-024-46705-x)
Supplement: Supplementary file 4 — Source Data [file 41467_2024_46705_MOESM4_ESM.zip › NCOMMS-22-45911C_Source Data_.xlsx]

## Sheet: Fig. 1
Fig. 1B													Fig. 1F		WT	SNX2 KO	SNX8 KO	SNX8 KO+SNX8	SNX2/8 DKO	SNX2/8 DKO+SNX8
		GFP	SNX1	SNX2	SNX4	SNX5	SNX6	SNX8	SNX9	SNX32	SNX33			# of tubulation	10	6	3	7	2	10
	correlation coefficient with Lamp1	0.57	0.616	0.823	0.49	0.479	0.253	0.841	0.595	0.389	0.523				7	6	3	7	2	7
		0.477	0.809	0.758	0.328	0.351	0.223	0.825	0.54	0.328	0.33				6	5	2	7	2	7
		0.515	0.719	0.852	0.453	0.35	0.333	0.566	0.327	0.438	0.466				6	5	2	6	2	6
		0.477	0.657	0.682	0.529	0.432	0.511	0.809	0.551	0.567	0.571				5	4	2	6	2	6
		0.541	0.705	0.73	0.667	0.505	0.546	0.61	0.532	0.409	0.451				5	3	2	5	1	5
		0.587	0.617	0.659	0.512	0.562	0.398	0.907	0.47	0.372	0.482				4	2	1	5	1	5
		0.54	0.559	0.64	0.395	0.413	0.499	0.725	0.676	0.377	0.434				4	2	1	5	1	5
		0.589	0.819	0.655	0.437	0.601	0.502	0.835	0.415	0.451	0.406				4	2	1	4	1	4
		0.533	0.611	0.709	0.479	0.549	0.533	0.766	0.474	0.42	0.384				3	1	1	4	1	4
		0.497	0.662	0.581	0.538	0.562	0.345	0.857							3	1	1	4	1	3
		0.609	0.46	0.526	0.363	0.497	0.412	0.795							3	0	1	3	0	3
		0.572	0.464	0.679	0.421	0.401	0.525								3		1	3	0	2
		0.592		0.71	0.551	0.447									3		1	3	0	1
				0.709	0.554										2		0	2	0	1
				0.729											2		0	2	0	1
															2		0	2	0	1
															2			1	0
															1				0
															1				0
																			0
																			0

## Sheet: Fig. 2
Fig. 2B		WT	SNX2 KO	SNX8 KO	SNX2/8 DKO	SNX2/8 DKO+SNX2-GFP	SNX2/8 DKO+SNX8-GFP			Fig. 2D
	Normalized total cellular lysotracker intensity	1	0.62964	2.57032	5.95447	2.94404	1.06385
		1	0.73098	1.56659	7.00994	4.49565	1.49917
		1	1.24726	2.59122	7.88087	7.37176	0.83209
		1		3.01479	5.11638
		1
Fig. 2C		WT	SNX2 KO	SNX8 KO	SNX2/8 DKO	SNX2/8 DKO+SNX2-GFP	SNX2/8 DKO+SNX8-GFP
	average diameter of top 10 lysosomes in micrometer	0.98356	0.95615	1.10652	1.53616	1.5348	1.53265
		0.7863	1.12163	1.35268	1.66235	1.5468	1.06261
		0.88413	1.46889	1.41532	1.56103	1.4386	1.12354
		1.03695	1.03262	1.7846	1.48613	1.8946	1.0316
		0.89466	0.91658	1.9563	1.63215	1.51356	1.4165
		0.91211	1.08416	1.2104	1.89651	1.48463	1.84136
		1.12095	1.12456	1.39841	2.1306	1.6488	1.1563
		1.05189	0.84516	1.48516	1.8461	1.8461	1.4561
		0.86569	0.89163	1.16892	2.0135	1.36265	1.0316
		0.95894	1.11236	1.31564	1.59413	1.59413	1.42316
		1.12893	0.78963	1.21305	1.50687	1.50687	1.1236
		1.10979	1.12486	1.1542	1.36814	1.36814	1.0616
		1.03694	1.5261	1.4865	1.59623	1.59623	1.12551
		0.88745	0.87946	1.39845	1.77521	1.55465	1.23165
		0.91318	1.15648	1.48216	1.4682	1.4682	1.4682
		0.84905	1.23068	1.55413	1.60654	1.60654	1.8462
		0.99613	1.33648	1.39546	1.49465	1.49465	1.0616
		0.84136	1.08461	1.4326	1.62132	1.06183	1.00156
		1.2361	1.23849	1.45121	1.60816	1.60816	1.2648			Fig. 2E
		1.03268	1.2316	1.29515	1.30846	1.30846	0.9165
		0.79813	1.02846	1.30648	1.4532	1.4532	1.13646
		0.9931	0.99564	1.48123	1.8416	1.8416	1.14658
		1.12305	1.32629	1.6384	1.84153	1.31665	1.21615
		1.15236	0.86169	1.1865	1.43169	1.43169	1.0816
		1.08163	1.3206	1.56954	1.9843	1.48651	1.16486

## Sheet: Fig. 3
Fig. 3A
																				Fig. 3C		WT	SNX2 KO	SNX8 KO	SNX2/8 DKO	SNX2/8 DKO+SNX2	SNX2/8 DKO+SNX8
																					Normalized "lysosomal"filipin intensity	1.02692	4.04304	1.43571	2.25705	4.16846	1.13584
																						1.08638	1.06873	1.40703	3.18709	1.47576	1.96857
																						1.5196	1.53403	5.38733	3.49312	1.93635	2.05752
																						1.24338	0.70451	1.71805	5.02624	1.55588	1.17493
																						1.37613	0.58908	1.56408	3.49962	1.71664	2.11663
																						1.40149	1.00769	3.18473	3.39999	2.42264	2.24724
																						1.04008	0.84311	7.24982	3.80538	2.6681	2.62654
																						0.80671	1.35669	5.80131	9.17003	2.15873	1.82092
																						1.0619	1.39585	1.98689	3.53285	0.64369	1.72123
																						1.28468	1.1657	2.38544	9.35155	1.46458	0.89666
																						0.97207	1.34927	2.64149	5.95078	1.57787	1.04042
																						1.06216	1.26334	2.61633	5.92098	1.80795	1.31779
																						1.27933	0.89039	2.45431	3.30925	2.86481	1.21477
																						1.1734	1.10645	4.13714	2.62976	2.1273	1.81942
																						1.0823	0.6199	5.80669	4.83643	2.30597	1.59117
																						0.86217	0.97707	1.76958	4.34303	4.5932	2.07439
																						1.29771	1.08777	3.6444	8.16263	3.67432	2.05468
																						1.11555	0.95466	1.81049	2.95844	5.37187	1.75416
																						1.61784	0.93014	4.6416	6.73978	2.50365	0.99767
																						1.3833	0.93235	2.94413	6.28496	2.49246	2.48375
																						1.23912	1.10561	2.08891	4.24968	1.65012	2.25589
																						1.41457	0.96042	1.60574	3.38826	3.72154	1.36277
																						1.12293	1.79255	2.11256	7.57411	2.48913	1.20314
																						1.51749	1.27462	1.72291	10.4335	2.0767	1.67287
																						0.98189	3.80923	1.66673	2.90139	2.97924	1.06513
																						1.05646	0.67166	0.82593	2.43427	1.79995	2.34133
																						1.11287	1.14791	1.80637	2.6226	1.53549	1.36515
																						1.52969	1.62755	1.32387	2.7058	3.43657	1.27356
																						0.4662	0.72261	4.5061	4.70148	2.30881	0.89571
																						0.57581	1.11634	2.04395	4.03031	0.94613	0.83789
																						0.59926	1.73442	1.18286	2.24353	1.30726	0.99975
																						0.5613	1.03114	1.17428	5.87332	1.37165	1.74206
																						0.70708	1.09881	2.72885	4.22284	1.30304	1.06938
																						0.52967	0.79785	3.59304	2.24296	2.16072	0.75699
																						0.16074	0.79243	3.55988	3.11166	1.6508	1.14565
Fig. 3E		WT Ctrl	WT STB 6h	SNX2 KO Ctrl	SNX2 KO STB 6h	SNX8 KO Ctrl	SNX8 KO STB 6h	SNX2/8 DKO Ctrl	SNX2/8 DKO STB 6h	SNX2/8 DKO+SNX2-GFP Ctrl	SNX2/8 DKO+SNX2-GFP STB 6h	SNX2/8 DKO+SNX8-GFP Ctrl	SNX2/8 DKO+SNX8-GFP STB 6h									0.89333	1.15357	2.18438	2.04413	1.91895	2.04724
	% cell death	4.613	9.2	5.563	8.504	3.839	18.44	3.37	24.9	4.825	21.67	3.436	6.323									0.73874	0.84987	1.39228	4.02117	1.65546	0.99046
		4.205	7.118	3.176	5.316	2.97	22.8	4.477	28.67	4.198	13.82	5.929	7.941									1.12965	0.34574	2.10592	4.61703	1.4603	0.73669
		2.897	6.857	6.607	9.003	8.014	26.53	3.51	18.97	6.276	11.45	3.422	7.788									0.71114	1.25535	1.6264	2.53273	1.0189	0.98128
		4.598	8.279	5.322	14.46	2.55	17.75	6.58	24.89	7.344	10.05	5.929	9.036									0.76404	0.6947	3.78933	2.48321	1.58607	0.53675
		5.738	6.809	3.068	8.013	4.762	26.62	3.126	24.3	2.203	9.87	2.988	5.36									0.91546	0.78758	1.85747	1.92401	1.19611	0.4911
																						1.19804	0.50461	1.53113	2.40325	1.73028	0.73425
																						1.19318	1.31055	2.60476	2.38561	1.2839	0.77025
Fig. 3F		WT Ctrl	WT starvation	SNX2 KO Ctrl	SNX2 KO starvation	SNX8 KO Ctrl	SNX8 KO starvation	SNX2/8 DKO Ctrl	SNX2/8 DKO starvation													0.75425	0.97139	1.12062	9.99584	1.75081	0.818
	% of cells PI+	0.2651	10.261	0.168	12.623	0.185	33.26	0.569	56.146													0.50295	1.19159	3.82771	8.70763	1.06712
		0.135	12.233	0.235	15.806	0.486	30.986	0.232	62.61													0.76396	0.76902	3.14643	6.42821	0.99036
		0.142	10.506	0.481	22.603	0.716	42.06	0.4896	65.94													1.20956	1.17351		2.88421	0.96999
		0.663	18.036	0.271	10.486	0.498	38.16	0.158	48.16													0.7122	0.60638		3.01785	2.6803
		0.235	15.136	0.237	15.306	0.485	35.35	0.846	56.48													0.37305			1.6357	5.82601
		0.384	13.601	0.105	11.4515	0.633	31.46	0.949	45.98													1.02051			6.58854	2.5446
		0.291	12.848	0.148	11.846	0.654	25.19	0.261	42.18													0.85962				0.86797
		0.166	12.456	0.258	13.486	0.874	44.06	0.498	48.96													0.93802				1.70589
		0.151	11.095	0.619	12.846	0.365	40.84	0.1656	50.941													1.0541				1.32723
		0.274	13.648	0.482	15.612	0.156	42.03	0.1468	53.26																	1.784
		0.308	15.416	0.232	11.468	0.326	29.23	0.948	55.84																	1.53139
		0.32	12.486	0.516	10.4863	0.651	30.16	0.654	50.16																	1.94254
		0.269	17.603	0.188	15.849	0.205	35.48	0.486	57.18																	0.90466
		0.187	12.816	0.62	9.069	0.232	40.19	0.49498	66.61																	1.47298
		0.161	18.615	0.158	13.16	0.4215	32.8	0.498	54.89																	1.55993
																										1.38751
																										1.30835

## Sheet: Fig. 4
Fig. 4B		WT Ctrl	WT 1h starvation	WT 3h starvation	WT 6h starvation	GLA KO Ctrl	GLA KO 1h starvation	GLA KO 3h starvation	GLA KO 6h starvation	HEXA KO Ctrl	HEXA KO 1h starvation	HEXA KO 3h starvation	HEXA KO 6h starvation	NPC1 KO Ctrl	NPC1 KO 1h starvation	NPC1 KO 3h starvation	NPC1 KO 6h starvation
	Normalized total cellular lysotracker (%)	60	232.8	271.3	117.7	295.7	331.7	282.6	280.9	280.7	309.7	319.2	321.7	310	336	310	311
		100	192.8	201.3	97.7	235.7	241.7	232.6	240.9	240.7	209.7	399.2	401.7	360	396	340	361
		140	272.8	341.3	137.7	355.7	421.7	332.6	320.9	320.7	409.7	239.2	241.7	360	376	280	261
		100	105.2	154.2	156.6	230	369.1	367.4	365.6	281.2	380.4	486.3	478.5	461.8	539	650.3	624.2
		100	156.4	153.7	148.2	226.6	492.6	473.4	522.2	372.4	460.1	492.1	435	489.7	632.5	722.7	806.4
		100	125.3	152.8	109.7	301.5	264.1	266.2	267.3	287.8	329.2	316.3	279.2	402.9	548.6	475.5	564.8
Fig. 4E		WT	WT+SNX8	GLA KO	GLA KO+SNX8	HEXA KO	HEXA KO+SNX8	NPC1 KO	NPC1 KO+SNX8		Fig. 4F		WT Ctrl	WT starvation	GLA KO Ctrl	GLA KO starvation	GLA KO+SNX8 Ctrl	GLA KO+SNX8 starvation	HEXA KO Ctrl	HEXA KO starvation	HEXA KO+SNX8 Ctrl	HEXA KO+SNX8 starvation	NPC1 KO Ctrl	NPC1 KO starvation	NPC1 KO+SNX8 Ctrl	NPC1 KO+SNX8 starvation
	# of tubules per cell	10	11	3	6	3	8	2	6			% of cells PI+	0.236	12.16	0.26	45.95	0.498	23.03	1.28	33.26	0.4896	8.915	0.1468	33.592	0.648	14.161
		8	10	2	5	2	7	2	6				0.5158	15	0.498	50.23	0.165	20.6329	0.1656	23.16	0.158	10.4986	0.948	35.419	0.486	20.6329
		8	9	2	5	2	6	2	5				0.168	13.3	0.165	55.94	0.387	17.98	0.1468	28.16	0.846	15.16	0.654	40.196	0.487	11.6816
		7	8	2	5	2	6	1	5				0.351	16.496	0.387	42.65	0.489	22.78	0.948	25.9	0.486	10.68	0.486	35.9	0.136	15.306
		6	8	2	4	1	6	1	5				0.1489	13.94	0.489	65.49	0.351	21.4515	0.654	33.25	0.619	16.84	0.49498	50.26	1.28	21.4515
		5	7	1	3	1	5	1	5				0.6216	13.61	0.945	60.23	0.1489	16.754	0.486	30.16	1.048	13.6919	0.498	55.48	0.1656	16.754
		5	7	1	3	0	5	0	4				0.206	10.498	0.465	66.59	0.6216	19.86	0.49498	29.16	0.94	12.486	0.648	31	0.1468	13.486
		5	6	1	3	0	5	0	4				0.264	14.161	1.06	55.77	0.654	25.99	0.498	24.62	0.648	15.06	0.486	46.49	0.948	12.846
		4	6	1	3	0	5	0	3				0.14856	10.6329	0.486	64.68	0.874	22.3432	0.486	35.97	0.486	12.486	0.487	48.92	0.498	22.3432
		4	5	0	3	0	4	0	3				0.0616	13.498	0.486	43.43	0.365	21.412	0.486	40.15	0.487	11.5	0.136	47.66	0.1656	21.412
		3	5	0	2	0	3	0	3				0.4986	8.6195	0.948	62.16	0.156	28.87	0.619	22.48	0.136	17.16	1.28	45.65	0.1468	15.878
		3	5	0	2	0	3	0	2				0.4989	10.6419	0.35	52.06	0.326	27.87	0.482	28.74	1.48	10.469	0.1656	42.03	0.948	18.65
		3	4	0	2	0	2	0	2				0.16	15.18	1.156	48.65	0.516	19.06	0.232	25.56	0.956	12.846	0.1468	29.23	0.654	19.06
		3	4	0	2	0	2	0	2				0.568	18.49	0.468	59.61	0.188	22.544	0.516	28.7	0.135	10.16	0.948	30.16	0.323	22.544
		2	3	0	1	0	1	0	0				0.1563	12.1682	0.95	48.01	0.62	25.63	0.188	30.16	0.644	14.86	0.654	38.16	0.489	25.63
		1	2	0	0	0	0	0	0

## Sheet: Fig. 5
Fig. 5A		WT GFP	Hexb-/- GFP	Hexb-/- SNX8-GFP		Fig. 5B		WT+GFP	Hexb-/-+GFP	Hexb-/-+SNX8-GFP		Fig. 5C		WT	Hexb-/-	Hexb-/-+SNX8-GFP		Fig. 5D		WT GFP	WT SNX8	Hexb-/- GFP	Hexb-/- SNX8
	Normalized total cellular lysotracker	0.49886	2.09676	1.10944			Normalized "lysosomal" filipin staining	0.91378	2.8008	2.48585			# of tubules per cell	44	16	25			GM2 intensity score	12.7	17	20.8	15.9
		1.18478	1.39784	1.23935				0.90017	2.01078	1.14953				42	15	23				9.4	9.9	17.3	12.4
		0.69372	1.97724	1.10944				0.65636	1.72337	2.03519				42	12	23				9.6	9	21.4	15.6
		1.27832	1.48358	0.8756				0.88068	2.40211	1.38724				38	11	22				11.1	14.8	20.6	12.8
		0.84182	1.48358	1.38485				0.95014	2.00731	1.26913				36	11	21				11.2	9.8	17.1	13.8
		1.00811	1.56412	1.23935				0.80694	2.05303	0.44961				32	8	19				9.4	10.4	18.2	16.1
		0.97953	2.21108	1.41343				0.77088	2.01142	1.83465				24	8	16				9.2	8.8	20.4	12.9
		0.70671	2.4709	1.14321				2.43205	2.87155	2.02066				23	8	15
		0.97953	1.97724	1.95905				0.79761	4.45773	3.63776				22	7	14
		0.96913	1.56412	0.83143				0.89229	3.94306	1.70425				20	6	14
		1.26533	2.88402	1.66286				1.50546	3.5811	1.60681				19	5	13		Fig. 5E		WT GFP	WT SNX8	Hexb-/- GFP	Hexb-/- SNX8
		0.65735	2.0396	1.00031				0.54864	3.15904	3.027				18	5	12			Density of NeuN+ nuclei	515	408	204	279
		0.93016	1.97724	1.23935				0.61548	4.47097	0.86595				18	4	12				411	239	228	407
		0.74829	1.48358	0.8756				0.73093	5.23295	1.38159				18	4	11				182	313	112	182
		1.03928	1.56412	1.10944				1.52338	1.7981	1.57235				17	4	11				249	278	253	259
		0.93016	3.31792	1.24714				1.02309	2.12758	1.65221				16	4	10				365	312	180	187
		1.03928	1.97724	0.93016				0.89176	1.62297	2.37379				15	3	10				330	285	137	246
		0.83143	2.21108	1.67585				1.23215	1.33357	1.80912				15	2	10				333	239	203	324
		1.03928	1.97724	1.3147				1.06578	3.89928	2.88162				14	2	9
		1.03928	2.0396	1.03928				0.93838	3.90635	3.34722				13	2	9
		2.07857	2.96716	1.10944				0.77115	9.22798	3.75758				13	2	9		Fig. 5F		WT GFP	WT SNX8	Hexb-/- GFP	Hexb-/- SNX8
		0.62357	2.79568	1.10944				0.60296	2.40226	0.88175				12	2	8			Grip strength (g)	156.94	153.6	108.86	170.54
		0.46508	2.4709	1.10944				1.78037	2.31476	1.31177				11	1	8				140.32	133.4	125.88	171.78
		0.93016	1.97724	0.83143				0.55319	4.41797	0.53118				11	1	8				161.8	123.94	111.34	130.94
		0.5872	1.97724	1.23935				0.76404	4.1173	0.92385				11	1	4				132.56	130.58	93.34	121.12
		2.04739	2.88402	1.17699				1.30653	3.37866	1.41238				9		2				126.88	130.58	106.92	120.58
		1.51216	1.48358	0.85741				0.67195	4.51071	0.78774				9						159.68	140.42	108.48	130.58
		1.06007	2.0396	0.83143				1.27923	1.90856	1.35834				5						131.68	147.44	110.84	134.14
		0.83143	2.52027	0.85741				0.82142	4.44204					5						156.88	126.16
		1.26533	1.78237	0.93016				1.37321	3.45788
		0.83143	3.31792	1.38485
		1.26533	2.52027	1.14321														Fig. 5G		WT GFP	WT SNX8	Hexb-/- GFP	Hexb-/- SNX8
		0.65735	2.96716	1.10944															Time on rotarod (s)	85.5	71.8333	23.5417	29.625
		0.83143	2.52027	1.41343																64.7083	50.5417	22.8333	54.2917
		1.06007	2.66317	1.14321																98.0417	64	9.41667	31.2917
		1.97204	2.66317	2.29682																59.5833	104.208	17.0417	34.1667
		1.06007	2.21108	1.03928																73.5833	80.4167	26.6667	32.1667
		1.06007	2.4709	1.24714																89.75	66.7083	30.7083	53.5417
		1.11983	2.4709	1.03928																116.083	88.125	38.6667	49.8333
		0.41571	1.56412	0.62357																98.4167	88.125
		1.38485	1.78237	1.14321
		0.57161	3.12825	0.62097
		0.97953	1.97724	1.00031
		0.62097	1.56412	1.10944
		0.80804	1.78237	0.8756
		1.11723	3.00613	1.38485
		0.8756	2.21108	1.38485
		0.88599	2.21108	1.23935
		0.83143	2.0396	0.27801
		0.69372	2.0396	1.49137
		1.49917	2.0396	1.455
		0.88079	2.4709	1.24714
		0.83143	2.09676	0.93016
		0.85741	2.4709	0.85741
		1.03928	2.4709	1.03928
		0.93016	3.49719	1.03928
		0.74829	5.529	0.85741
		1.11983	3.46082	1.17699
		0.83143	3.46082	1.11983
		1.47059	3.16462	1.33028
		1.03928	2.0396	1.06007
		0.83143	2.88402	1.67585
		1.3147	3.46082	1.03928
		0.93016	2.09676	1.03928
		0.83143	2.21108	1.03928
		1.03928	2.52027	1.03928
		1.24714	2.66317	0.74829
		1.03928	1.56412	1.3147
		1.3147	2.0396	1.03928
		1.03928	1.97724	0.62357
		1.24714	3.12825	1.24714
		1.06007	3.12825	1.03928
		1.26533	2.96716	1.24714
		0.83143	4.0766	1.3147
		0.65735	2.66317	1.11983

## Sheet: Fig. 6
Fig. 6B		WT DMSO	WT Elemicin 10uM	NPC1 KO DMSO	NPC1 KO Elemicin 10uM			Fig. 6D		WT DMSO	WT Elemicin 10uM	SNX8 KO DMSO	SNX8 KO Elemicin 10uM	GLA KO DMSO	GLA KO Elemicin 10uM	HEXA KO DMSO	HEXA KO Elemicin 10uM	NPC1 KO DMSO	NPC1 KO Elemicin 10uM
	average diameter of top 10 lysosomes (um)	1.38746	1.26561	1.8946	1.48963				Normalized "lysosomal" filipin staining	0.85327	2.04324	3.28374	3.33422	1.60446	1.39051	3.25264	1.07206	4.51754	3.61762		Fig. 6E		WT DMSO	WT Elemicin 10uM	GLA KO DMSO	GLA KO Elemicin 10uM	HEXA KO Ctrl	HEXA KO Elemicin 10uM	NPC1 KO Ctrl	NPC1 KO Elemicin 10uM
		1.1236	1.06156	2.20961	1.2635					1.14492	2.1189	1.45232	3.21933	1.32245	1.0097	2.2113	1.54855	5.93422	3.92996			# of dispersive puncta per cell	16	11	32	6	33	11	57	9
		1.0616	0.9615	2.136	1.56103					1.04337	1.72355	1.07703	0.78746	1.59899	1.83835	1.32089	1.95336	4.27722	2.82735				11	6	29	21	38	15	42	32
		1.03695	1.153	1.6168	1.712					0.83227	0.96842	0.91345	1.35696	3.2018	3.00652	0.93151	1.30562	3.93811	3.79556				6	12	34	11	26	18	32	20
		0.9165	1.4136	2.36149	1.3156					2.06921	1.03823	1.53079	1.16094	2.89402	1.00487	2.17055	1.57535	5.26406	1.14604				17	9	29	33	27	12	40	11
		1.35165	1.0616	1.8463	1.5513					1.48813	0.4607	1.4885	0.71275	1.60987	1.83982	1.40393	1.05539	4.75665	1.46676				6	7	29	24	15	8	17	14
		1.12095	1.4531	1.9132	1.4861					0.66494	1.17914	0.92149	1.14547	3.16166	3.36007	1.68028	3.39476	3.32698	2.03583				9	6	28	15	33	16	49	6
		1.12548	1.3135	2.0156	1.30265					0.53803	1.00983	2.06294	1.00566	3.42039	2.77473	1.29472	1.18617	4.71816	2.38801				12	8	26	14	18	9	26	6
		1.4153	1.0165	2.2156	1.45685					0.38125	0.94358	1.62776	1.23477	3.49953	1.91856	7.69381	1.0595	5.11858	3.01964				24	3	30	12	41	12	54	14
		1.2365	1.17165	1.486	1.59413					0.52691	0.91214	1.68807	0.92079	4.46709	0.8564	4.91091	1.88786	4.00833	3.55407				9	12	27	11	20	23	18	20
		1.48653	1.0163	2.6813	1.21653					1.02972	1.60512	1.20782	1.38646	2.06195	1.94446	1.47152	1.20726	4.30311	1.24418				7	22	33	15	22	9	87	8
		1.4016	1.2151	1.4533	1.36814					0.88303	1.19192	1.63144	2.25238	1.59198	2.71908	0.73759	1.93125	3.15082	5.17367				5	10	29	6	19	12	19	31
		1.13616	1.0135	1.98561	1.59623					0.39349	0.96362	1.36836	2.0376	1.03029	1.37554	1.20735	1.13558	3.4178	3.47636				8	9	23	23	23	19	27	18
		1.0161	0.9181	2.01651	1.24613					0.62732	0.57533	1.48889	1.39845	2.07084	1.53649	1.24329	2.78003	3.50618	3.63978				10	11	50	14	25	11	32	13
		1.1646	1.2516	2.1654	1.4682					0.53148	0.97986	1.31586	2.0828	1.94726	2.02444	0.58583	0.95905	4.25	4.45686				7	13	23	8	18	22	35	11
		1.2156	1.0156	1.81653	1.50135					0.79037	1.10549	1.58304	1.43459	2.29377	1.81432	1.21988	2.86845	5.77589	1.94838				7	8	36	8	13	10	26	18
		1.10161	1.1146	1.6231	1.49465					0.8754	1.04362	1.26163	1.42065	4.5266	2.98621	4.07265	2.09423	7.39914	5.5459				21	10	20	10	24	8	44	9
		1.3165	1.2356	1.4326	1.23616					1.08758	0.68754	1.4075	0.82954	3.02228	2.29905	3.28602	1.3672	6.27576	5.37813				6	12	19	3	23	11	34	9
		0.9156	1.135	1.95311	1.3215					1.3174	1.48908	1.15733	1.4477	1.94787	1.48739	1.80092	1.30456	3.16299	3.60133				20	15	26	6	36	16	44	8
		1.4813	1.5654	1.71653	1.30846					0.69524	1.12063	0.94952	2.1207	2.4783	2.86915	1.39628	0.76785	1.31797	4.22566				14	7	39	4	40	10	44	24
		1.0849	1.13	1.1563	1.4532					0.82668	0.62305	1.52167	1.3607	6.01011	1.71874	1.75337	1.51403	6.75804	3.329				12	7	9	14	15	8	39	16
		1.4156	1.06165	2.06156	1.486					0.54913	0.57748	1.37294	1.24487	4.07735	0.95184	1.18585	1.95789	7.35022	3.29924
		1.12646	0.91563	1.84513	1.5132					0.90406	1.49757	0.95587	1.14891	1.80269	1.38048	1.62248	1.44308	7.04561	5.30245
		1.15236	1.51326	1.5463	1.10616					1.15777	0.64643	0.97475	1.83853	1.7489	1.71563	2.16989	1.16341	6.11682	4.52546
		1.6513	1.3206	1.43156	1.31168					0.62401	0.76907	0.88883	2.35035	3.44498	2.2532	2.9597	0.75236	4.29767	2.59323
										0.92764	0.87045	1.81881	1.90745	3.46844	1.59286	5.49698	0.74727	1.67579	4.28086
										0.30945	1.47514	2.62819	1.04258	2.62909	1.72584	1.29642	1.39681	2.86884	3.67702
Fig. 6F		WT DMSO	WT Elemicin 10uM	Hexb-/- DMSO	Hexb-/- Elemicin 10uM					0.74248	0.75624	3.096	1.44375	3.00807	1.64953	1.41248	1.11905	4.99075	4.76411
	Normalized total cellular lysotracker	1.03653	1.1596	2.003	1.16907					0.33241	0.58593	2.85269	1.80138	1.01862	3.76218	1.73997	1.43017	9.90459	3.53209
		1.00152	0.63836	1.64842	0.97339					1.82993	1.77911	1.78666	1.19214	2.19325	3.2455	1.51448	1.60236	6.25723	5.18646
		0.96195	0.80698	2.25858	1.51116					0.70226	0.36117	5.69582	1.69835	2.27202	1.51515	2.55309	1.30281	9.19075	3.1763
										0.38035	1.13121	5.30467	1.57437	1.85713	1.38688	2.31744	0.85011	3.59636	3.20243
										2.04986	0.64241	3.87482	1.44897	3.58334	1.112	2.50058	1.0379	3.76523	2.41815
										1.49644	1.07088	4.46381	1.91592	2.65354	1.21711	2.6057	1.15997	7.58358	2.45205
Fig. 6G		WT DMSO	WT Elemicin 10uM	Hexb-/- DMSO	Hexb-/- Elemicin 10uM					0.52581	0.86354	3.77078	1.67258	3.29637	1.45795	2.31301	1.46484	8.38731	3.51106
	Normalized "lysosomal" filipin intensity	4.64219	3.00436	5.18764	0.6019					0.64737	1.71192	1.78508	3.03219	1.40347	1.3485	2.35473	1.73617	9.89247	4.00973
		1.63813	0.6555	3.55949	0.81893					0.59015	0.75082	4.4305	4.57179	1.90733	2.58226	0.93629	0.89112	1.4725	5.13794
		0.48261	0.40717	0.90267	0.41768					0.89477	1.31903	2.12024	2.54157	3.12783	1.34349	1.26354	0.86379	6.20293	5.56879
		0.47412	0.62634	2.30187	1.57304					1.51622	1.44063	1.70903	3.59797	2.49703	2.00056	1.86241	0.68509	2.84888	5.1076
		0.3524	1.20218	3.22427	1.2155					1.34406	1.14334	2.73136	3.97054	2.4756	0.76643	2.19098	2.53793	3.0112	4.54438
		0.91991	3.96059	3.92507	1.72452					1.92908	0.62029	2.25092	2.16089	4.06721	2.35557	1.65949	1.21535	6.8893	2.43409
		0.76244	1.01748	4.45667	3.38534					1.95973	1.83936	2.66402	2.18579	2.06688	0.96599	1.50201	1.8839	4.545	1.04261
		0.60733	0.32262	3.88073	1.70769					0.95957	1.46469	2.23929	2.49997	4.73673	1.52993	1.31451	1.20249	4.13374	1.84292
		0.66755	0.65328	3.92016	2.5972					0.75146	1.13883	4.0543	3.72343	5.0989	1.47187	2.11139	1.10227	5.56096	1.0501
		1.56132	0.77915	2.06632	0.88277					0.68124	1.45389	2.10632	3.18027	1.89054	3.82688	2.47197	1.23304	3.03755	3.11069
		1.5735	0.48569	0.93575	2.84081					0.80349	0.89854	2.01688	1.84241	2.19498	2.17496	2.76774	1.53076	4.39951	3.08925
		0.80721	0.75976	2.63819	3.80221					0.60888	1.51898	1.33867	1.55632	2.47546	2.83176	4.74538	1.61175	3.83444	2.8463
		0.74052	0.65403	3.4356	3.62951					1.31055	1.47822	2.29184	1.45274	1.81421	2.4483	2.04491	1.24603	2.89022	3.1487
		0.87309	0.58559	3.91046	1.47708					2.1089	0.55405			2.43495	1.85043	1.89139	1.4444	4.17989	1.37052
		0.67015	0.22576	1.1802	1.57802					0.77842	1.01823			3.38845	1.00835	1.8747	0.63449	3.59999	2.03419
		0.17005	0.75777	2.12775	4.65573					0.70074	0.88086			7.36059	4.1636	1.76898	0.40916	4.89274	3.94535
		0.86761	1.08002	1.42704	0.70756					0.90256	0.92032			1.98043	1.11852	2.41968	0.84564	3.71525	6.70296
		1.09478	1.36518	2.33672	2.58942					1.31945	0.67507			1.64403	2.71483	2.30805	0.57385	3.94813	3.05053
		0.83239	2.13726	7.20005	0.84512					0.83828	0.96409			2.39211	3.12397	1.96457	1.30937	5.68184	1.58063
		0.87359	0.76001	1.48042	0.92452					1.87773	0.36192			1.56187	2.33285	2.59601	1.48588	4.57774	1.33159
		0.29623	1.2344	1.8634	2.66584					0.76884	1.16532			4.97602	2.77324	1.94739	0.71144	5.31234	3.02629
		0.93329	0.58038	4.71616	2.86006					1.49658	1.35394			3.40484	1.19646	1.58133	1.13944	9.49814	2.99694
		0.65766	0.72558	0.39332	1.68801					0.47132	0.80816			3.32807	2.69146	2.56076	0.71901	5.86437	2.81197
		0.51249	0.62836	3.44906	1.08025					1.03994	0.40979			3.34468	2.36033	0.97945	1.58961	4.27948	4.28799
		1.09447	0.29917	2.43431	2.13786					1.34749	0.81006			2.13411	3.68716	4.01274	0.43084	4.4746	4.8839
		1.02424	0.76504	4.77435	0.45933					1.79433	1.41187			2.03371	1.05194	0.76884	0.49913	7.09941	3.84376
		0.8575	0.54079	2.04358	1.54886					1.57628	0.62963			4.18132	1.88194	0.79679	0.54949	4.51701	2.77483
		1.26972	0.71021	2.06456	2.25966					0.97739	1.29889			3.36645	3.28357	0.94634	1.24287	5.33204	4.11711
		1.20555	0.3449	3.02555	1.24378					0.87357	0.94372			2.45065	2.81656	1.11368	0.86075	4.84942	4.80909
		1.53795	0.54867	4.30083	2.2897
Fig. 6I		WT DMSO	Hexb-/- DMSO	Hexb-/- Elemicin 10uM
	# of tubules per cell	44	16	38
		42	15	31
		42	12	28
		38	11	27
		38	11	23
		36	10	18
		32	10	18
		29	9	17
		24	8	17
		23	8	17
		22	8	14
		22	8	14
		22	7	12
		20	7	12
		20	7	12
		19	6	11
		18	6	11
		18	6	11
		18	5	11
		18	5	10
		17	5	10
		16	5	9
		15	4	9
		15	4	9
		14	4	9
		14	4	9
		14	4	8
		13	4	8
		13	3	7
		13	3	7
		12	3	6
		12	2	6
		11	2	6
		11	2	6
		11	2	6
		11	2	6
		9	2	5
		9	1	5
		8	1	5
		7	1	5
		6		5
		5		4
		5		3
		5		3
		3		3

## Sheet: FIg. 7
Fig. 7B		WT PBS	WT Elemicin	Hexb-/- PBS	Hexb-/- Elemicin		Fig. 7D		WT PBS	WT Elemicin	Hexb-/- PBS	Hexb-/- Elemicin		Fig. 7E		WT PBS	WT Elemicin	Hexb-/- PBS	Hexb-/- Elemicin
	GM2 intensity score	16.1	5.8	31	10.5			density of NeuN+ nuclei	397	413	228	323			Grip strength (g)	122.08	116.76	91.2	95.8
		6.5	4.4	29.9	21.2				388	336	248	337				130.06	115.58	121.7	112.6
		4.7	5.2	27.9	19.4				385	324	157	283				122.12	123.62	96.44	120
		4.6	3.1	26.5	13				345	463	190	304				129.6	128.4	101.24	130.04
		3	3.6	44.2	26.3				364	513	186	267				127.6	113.2	105.42	126.88
		2.4	5.3	34.2	13.6				361	353	240	307				108.4	115.4	87.8	107.48
		2.9	18.4	26.1	15.6				387	294	189	416				113	112	87.6	114.22

## Sheet: FIg. S1
Fig. S1B		SNX1 Ctrl	SNX1 starvation	SNX2 Ctrl	SNX2 starvation	SNX4 Ctrl	SNX4 starvation	SNX5 Ctrl	SNX5 starvation	SNX6 Ctrl	SNX6 starvation	SNX8 Ctrl	SNX8 starvation	SNX9 Ctrl	SNX9 starvation	SNX32 Ctrl	SNX32 starvation	SNX33 Ctrl	SNX33 starvation
	correlation coefficient with Lamp1	0.819	0.802	0.852	0.81	0.667	0.693	0.601	0.622	0.546	0.57	0.907	0.901	0.676	0.63	0.567	0.568	0.571	0.585
		0.809	0.73	0.823	0.789	0.612	0.528	0.562	0.552	0.533	0.556	0.857	0.899	0.595	0.58	0.539	0.542	0.523	0.556
		0.719	0.725	0.758	0.788	0.529	0.521	0.505	0.541	0.511	0.495	0.841	0.896	0.582	0.576	0.438	0.534	0.507	0.533
		0.705	0.685	0.73	0.756	0.503	0.476	0.479	0.534	0.502	0.486	0.835	0.857	0.551	0.575	0.417	0.525	0.482	0.508
		0.662	0.682	0.729	0.742	0.49	0.439	0.47	0.499	0.499	0.481	0.825	0.843	0.54	0.565	0.409	0.49	0.466	0.506
		0.657	0.589	0.71	0.715	0.453	0.433	0.432	0.491	0.457	0.461	0.809	0.836	0.532	0.565	0.389	0.48	0.451	0.454
		0.617	0.563	0.709	0.683	0.447	0.383	0.413	0.47	0.398	0.411	0.795	0.832	0.51	0.558	0.344	0.46	0.441	0.356
		0.616	0.561	0.709	0.67	0.411	0.342	0.401	0.462	0.333	0.394	0.766	0.826	0.474	0.552	0.328	0.414	0.33	0.322
		0.611	0.528	0.682	0.576	0.38	0.255	0.351	0.434	0.253	0.337	0.725	0.81	0.47	0.537	0.303	0.397	0.315	0.301
		0.559	0.519	0.679	0.571	0.328		0.35	0.393	0.223		0.61	0.801	0.442	0.536		0.336		0.293
		0.464	0.486	0.659	0.569							0.566	0.788	0.327	0.509
		0.46	0.418	0.655	0.525								0.778		0.484
				0.64	0.519								0.768		0.478
				0.581	0.507								0.754		0.417
				0.526									0.741		0.334
													0.723
													0.678
Fig. S1D

## Sheet: FIg. S2
Fig. S2B
		WT Ctrl	WT 1h starvation	WT 6h starvation	SNX2 KO Ctrl	SNX2 KO 1h starvation	SNX2 KO 6h starvation	SNX8 KO Ctrl	SNX8 KO 1h starvation	SNX8 KO 6h starvation	SNX2/8 DKO Ctrl	SNX2/8 DKO 1h starvation	SNX2/8 DKO 6h starvation		Fig. S2D
	Normalized total cellular lysotracker intensity	18.4236	303.312	167.923	81.2645	91.4036	217.38	204.811	337.023	261.493	161.067	237.167	236.834
		40.2241	295.687	152.517	106.481	83.7304	162.046	146.89	293.823	209.834	143.907	252.576	192.298
		42.5812	232.045	237.035	83.2466	84.5436	146.9	96.6479	206.499	426.446	185.953	279.28	302.858
		58.5778	275.912	181.26	79.4295	92.5379	187.504	86.6023	198.225	212.538	158.996	239.196	370.099
		42.3648	244.426	97.8184	87.5352	411.117	225.392	204.307	307.963	660.873	150.023	282.172	275.237
		31.9946	175.124	189.484	105.484	161.049	242.917	124.87	304.74	138.539	209.308	217.985	370.84
		19.2309	187.085	203.979	156.521	131.863	209.465	101.624	168.169	229.563	180.735	213.462	354.043
		21.0364	190.743	237.884	79.1484	211.068	295.855	217.25	197.556	136.247	214.879	216.643	245.38
		110.064	274.85	314.013	130.494	147.862	232.725	194.592	382.829	313.197	124.709	375.044	373.26
		207.633	178.311	225.153	129.517	183.743	120.003	359.591	264.08	321.534	278.691	381.301	307.054
		123.278	290.433	167.739	90.451	133.575	234.046	119.662	473.19	259.92	211.327	202.258	335.242
		61.7317	419.494	237.707	127.716	178.205	155.102	125.292	279.651	229.335	175.086	324.718	394.737
		55.8888	320.122	176.972	67.0871	185.922	197.032	100.604	307.439	239.762	218.657	216.958	416.883
		73.3756	159.119	176.317	89.1197	204.195	154.587	222.603	326.238	307.097	195.494	365.187	425.861
		105.056	339.043	278.192	86.369	198.153	166.747	99.4945	270.535	297.246	178.77	302.864	382.181
		93.0093	312.127	211.7	66.3715	244.498	113.904	308.002	306.851	223.976	205.15	412.266	350.428
		109.008	189.991	205.903	97.8655	243.829	179.803	160.699	247.148	139.429	234.846	421.564	608.535
		131.725	208.534	190.047	131.707	211.672	122.282	69.646	151.103	306.238	220.217	198.409	617.427
		52.7279	234.736	167.697	105.932	291.879	120.664	118.122	220.861	217.967	124.894	346.998	312.665
		88.6285	188.757	120.601	134.034	156.703	85.8732	56.3369	367.988	265.987	210.177	329.972	263.766
		112.936	131.989	113.037	109.094	180.707	122.722	102.871	364.77	388.631	247.708	306.339	270.69
		139.671	368.053	128.841	107.135	196.126	140.729	98.337	403.874	202.114	347.583	274.506	360.826
		146.016	300.365	179.491	159.184	233.101	283.807	118.609	441.456	243.401	254.075	356.733	441.231
		97.4862	319.219	244.83	128.602	211.409	225.537	75.9356	392.746	269.049	124.413	414.806	394.204
		103.234	269.671	156.744	122.477	100.218	167.15	120.314	313.399	478.956	187.69	314.277	336.216
		119.17	134.414	193.793	59.8634	197.309	160.954	117.463	395.476	211.584	139.724	376.11	262.818
		114.984	272.418	210.503	96.4956	156.94	200.585	167.017	201.099	340.873	164.231	377.388	198.755
		110.334	269.956	258.669	127.817	162.593	199.552	103.548	380.765	256.653	181.237	397.337	163.943
		73.5897	294.248	297.909	105.001	169.271	202.674	122.164	213.386	335.123	228.11	365.901	176.76
		77.6814	401.952	143.159	81.7438	171.217	138.13	204.901	310.914	327.047	124.731	334.42	312.324
		82.0338	219.353	184.452	88.6224	264.05	180.612	248.044	389.576	352.824	159.587	378.981	252.008
		93.116	247.952	130.839	96.0393	367.376	129.857	182.621	257.182	249.478	259.274	388.339	604.732
		78.7635	250.326	161.017	98.1236	452.834	142.636	149.373	295.355	354.312	192.291	318.112	412.603
		93.2647	184.075	128.919	124.371	282.783	184.878	107.553	225.338	260.013	177.315	479.906	298.219
		91.3681	177.776	116.833	53.9764	249.558	153.68	146.245	268.447	216.771	120.134	314.636	310.542
		89.803	184.122	167.373	99.9119	189.131	107.625	139.706	260.377	162.054	150.361	262.094	294.451
		127.825	179.129	145.149	109.206	209.917	165.901	182.042	316.128	251.235	173.529	343.338	363.543		Fig. S2E
		132.373	358.205	136.084	169.967	207.591	166.589	202.01	327.298	192.117	202.026	297.006	194.96
		73.3949	309.386	209.15	147.804	315.957	221.621	76.9872	257.542	284.714	130.833	399.527	451.096
		103.38	197.355	186.229	102.85	338.416	116.36	154.816	132.465	246.899	136.588	359.333	356.517
		81.1206	248.402	202.57	73.8903	223.976	180.317	198.591	278.68	291.159	163.349	416.752	527.29
		147.653	262.646	139.452	91.6757	325.143	175.7	179.579	297.228	191.292	444.916	393.217	281.431
		189.601	181.411	177.232	87.8468	243.487	137.099	199.278	259.588	171.05	102.014	386.322	363.053
		121.093	240.864	149.729	50.0841	314.335	158.487	120.586	343.304	268.492	207.445	177.213	333.588
		140.664	183.803	128.614	33.5542	393.518	133.912	107.993	189.172	240.274	182.855	185.703	245.497
		152.366	197.093	131.408	89.5255	396.181	202.515	258.018	141.857	305.793	147.945	283.444	359.652
		107.996	343.78	215.884	101.771	355.357	182.321	81.7181	243.458	313.092	177.841	153.03	466.428
		224.551	275.882	146.992	98.0775	184.198	162.158	190.697	195.465	394.901	120.368	228.973	448.842
		162.766	150.259	150.505	157.969	321.513	175.508	90.1941	369.4	321.172	107.491	413.461	396.135
		125.207	141.864	177.668	127.993	240.199	177.003	100.769	284.463	311.293	221.648	176.104	374.625
Fig. S2F
		WT+GFP	SNX8 KO+GFP	SNX8 KO+SNX8-GFP	SNX8 KO+SNX8-K135A-GFP
	Normalized total lysotracker intensity	0.99958	1.51461	1.06921	1.74594
		1.43771	1.74349	0.86555	1.44589
		1.26018	1.46186	1.20602	1.26021
		0.67895	2.44401	1.16141	1.95322
		1.1535	2.09408	0.94277	2.07783
		0.80357	1.65413	0.62586	1.69871
		0.87317	1.98984	1.44309	1.26038
		0.71986	1.9946	1.20837	1.64857
		1.49998	1.74689	0.73185	1.01033
		1.19273	1.72249	0.54737	0.9425
		0.98676	2.252	1.2976	1.23387
		0.87674	2.21821	1.51272	0.73182
		1.24849	1.56866	0.95612	1.0934
		0.67162	2.32495	0.80306	1.22192
		0.86532	1.81356	0.64528	0.87188
		0.73184	1.66705	1.35658	0.98674

## Sheet: FIg. S3
Fig. S3A							Fig. S3D
		WT	SNX2 KO	SNX8 KO	SNX2/8 DKO				WT	WT HBSS 8h	SNX2 KO	SNX2 KO HBSS 8h	SNX8 KO	SNX8 KO HBSS 8h	SNX2/8 DKO	SNX2/8 DKO HBSS 8h
	Normalized LAMP1 levels	100	107	164.15	209.82			% cell death	2.1356	8.6195	2.151	11.4312	3.452	15.653	4.5432	18.9163
		100	132.23	144.66	252.41				4.16861	10.6419	3.432	9.5432	2.2345	12.532	2.431	22.524
		100	124.28	127.02	183.39				3.91856	7.61686	2.08	7.876	5.32	14.5432	2.57	16.543
		100	130.6	164.39	178.92				2.32627	9.31306	1.0581	9.10311	1.21	20.543	5.432	25.063
									1.06298	12.1682	3.432	8.54302	1.63	15.542	2.4321	19.502
Fig. S3B
		WT	SNX2 KO	SNX8 KO	SNX2/8 DKO
	correlation coefficient TGN38 vs. BODIPY-LacCer	0.728	0.857	0.807	0.831
		0.69	0.763	0.534	0.814
		0.678	0.791	0.879	0.779
		0.762	0.822	0.782	0.71
		0.715	0.62	0.656	0.778
		0.686	0.718	0.554	0.766
		0.662	0.736	0.618	0.798
		0.798	0.802	0.626	0.67
		0.818	0.81	0.485	0.519
		0.744	0.764	0.446	0.616
		0.689	0.823	0.721	0.565
		0.842	0.789	0.676	0.582
		0.686	0.735	0.686	0.643
		0.779	0.852	0.653	0.567
		0.813	0.835	0.618	0.61
		0.758	0.864	0.676	0.711
		0.784	0.66	0.826	0.29
		0.82	0.722	0.793	0.511
		0.819	0.718	0.697	0.765
		0.791	0.847	0.681	0.725
		0.874	0.883	0.699	0.424
		0.739	0.824	0.709	0.625
		0.612	0.901	0.74	0.701
		0.738	0.822	0.709	0.746
		0.929	0.704	0.763	0.686
		0.808	0.863	0.619	0.458
		0.815	0.773	0.461	0.76
		0.728	0.739	0.815	0.648
		0.726	0.84	0.669	0.402
		0.778	0.678	0.657	0.347
		0.876	0.87	0.556	0.678
		0.775	0.859	0.709	0.709
		0.674		0.602	0.531
				0.675	0.572
				0.727	0.748
					0.431
					0.419

[truncated: 4 more sheets: Fig. S4, FIg. S5, Fig. S6, FIg. S7]
